# Supplementary material for: Transfer of skills and comparison of performance between king vision® video laryngoscope and macintosh blade following an AHA airway management course
Source: BMC Anesthesiol. 2017 Jan 10;17:5. doi: 10.1186/s12871-016-0296-9 (PMC5267392; doi:10.1186/s12871-016-0296-9)
Supplement: Additional file 1: — Raw study data. (XLSX 34 kb) [file 12871_2016_296_MOESM1_ESM.xlsx]

## Sheet: Comments
Comments for understanding the raw data file
This file containts the raw participants data, intubation attempt data and additionally the raw data of evaluation of intubation difficulty by experienced anesthesists.
Participants
ParticipantNr is the global key to link the participants and the intubations tables.
StudyGroup is the intervention group.
Gender, ParticipantGroup, OperativeProfession, RecentCourses, YearsOfExperience, Instructor (anonymized), CoursesVisited, IntubationsPerformed (Exclusion Criteria!) and IntubationsSeen are all demographic data as stated in the manuscript.
LostToFollowup (binary) means that course participant could not be recruited for the testing session.
ITN attempts
Tool is either KV (KingVision) or MAC (Macintosh blade).
Success60Sec is the binary main outcome variable, successful tracheal intubation after 60 seconds. Success30Sec is binary success after 30 seconds.
Time is the time noted on evaluation of the video tapes, regardless of tracheal or esophageal intubation.
CadaverNr is the global key of the corresponding cadaver that was intubated.
CensoredTime60 is used for the time to event (survival) plots, both esophageal and aborted attempts are censored at 60 seconds.
Tracheal, Esophageal are mutual exclusive binary markers for the result of the attempt.
Esophageal60Sec is the censored secondary outcome which was analysed between KV and MAC as a subanalysis.
CadaverSet is used instead of CadaverNr in our analysis, because cadaver 1 and 2 were always available together on a testing day, as well as cadavers 3 and 4.
Anesthetists
ID is a unique identifier for the corresponding anesthetist.
TimeToSuccess is the time to successful intubation.

## Sheet: Participants
ParticipantNr	Gender	ParticipantGroup	Studygroup	OperativeProfession	RecentCourses	YearsOfExperience	Instructor	CoursesVisitedTotal	IntubationsPerformed	IntubationsSeen	LostToFollowUp
2	m	Student	DL+VL group	0	0	2	a	0	0	0	0
20	f	Student	DL group	0	0	4	b	0	0	0	0
42	f	Physician	VL group	0	0	21	a	10	25	15	0
54	m	Student	VL group	0	0	3	a	0	0	0	0
64	f	Student	VL group	0	0	4	c	0	0	0	0
66	m	Student	DL group	0	0	4	a	0	0	10	0
69	m	Student	DL+VL group	0	0	1	a	0	0	0	0
108	m	Student	DL group	0	0	4	b	0	0	2	0
110	m	Physician	VL group	0	0	9	a	0	0	0	0
129	f	Student	DL+VL group	0	0	2	a	0	0	0	0
133	f	Student	DL+VL group	0	0	2	a	0	0	0	0
153	m	Student	DL+VL group	0	0	3	d	0	0	2	0
164	f	Physician	DL+VL group	0	0	9	c	0	0	5	0
166	f	Physician	NT group	0	0	9	NA	1	0	1	0
177	f	Physician	DL+VL group	1	0	11	c	2	0	0	0
191	m	Physician	VL group	0	0	10	a	1	0	2	0
203	f	Physician	VL group	0	0	12	a	5	70	100	0
206	m	Student	NT group	0	0	3	NA	0	0	0	0
231	m	Student	VL group	0	0	1	c	4	0	15	0
237	f	Physician	VL group	1	NA	5	a	NA	NA	NA	1
243	m	Student	NT group	0	0	2	NA	0	0	0	0
252	f	Student	NT group	0	0	2	NA	0	0	0	0
264	m	Student	DL+VL group	0	0	4	d	0	0	0	0
276	m	Student	DL+VL group	0	0	6	d	1	0	2	0
281	m	Student	VL group	0	0	2	a	0	0	3	0
285	f	Physician	DL+VL group	0	0	6	a	0	0	0	0
291	f	Physician	NT group	0	0	7	NA	1	10	30	0
298	m	Student	DL group	0	0	6	b	0	0	30	0
309	m	Physician	VL group	0	0	14	a	2	0	10	0
316	f	Student	DL group	0	0	3	b	0	0	0	0
318	m	Student	VL group	0	0	3	a	0	0	0	0
321	f	Physician	VL group	1	NA	0	a	NA	NA	NA	1
339	f	Physician	NT group	0	0	9	NA	0	0	0	0
346	m	Physician	DL group	0	0	28	c	10	5	100	0
357	m	Physician	DL+VL group	0	0	26	c	2	0	5	0
363	m	Student	DL group	0	0	3	a	0	0	0	0
386	m	Physician	DL+VL group	0	0	41	c	4	30	100	0
411	m	Student	DL+VL group	0	0	3	d	0	0	2	0
416	f	Physician	DL group	1	0	9	b	1	0	0	0
427	f	Student	DL+VL group	0	0	3	d	0	0	6	0
451	m	Physician	VL group	0	0	14	a	2	0	3	0
456	m	Physician	VL group	1	0	11	a	2	0	0	0
458	m	Student	VL group	0	0	3	a	0	0	0	0
461	f	Physician	VL group	0	0	13	a	0	1	10	0
471	f	Physician	DL group	0	0	9	a	0	0	0	1
475	f	Physician	DL group	0	0	10	a	0	0	0	0
481	m	Student	VL group	0	0	3	a	1	0	0	0
489	m	Physician	NT group	1	0	9	NA	1	0	0	0
503	m	Student	DL group	0	0	4	a	0	0	0	0
505	m	Student	DL+VL group	0	0	3	d	0	0	0	0
507	f	Physician	VL group	1	0	15	a	2	0	5	0
532	m	Physician	NT group	1	0	7	NA	1	0	0	0
535	f	Physician	DL group	0	0	9	c	0	0	0	0
543	f	Physician	VL group	0	0	10	a	2	0	0	0
546	m	Physician	DL group	1	0	11	a	2	0	0	0
547	m	Student	DL+VL group	0	0	4	d	1	0	0	0
550	m	Student	DL group	0	0	4	a	0	0	1	0
555	m	Student	VL group	0	0	2	a	0	0	0	0
557	m	Physician	DL+VL group	1	NA	0	c	NA	NA	NA	1
564	f	Student	DL+VL group	0	0	3	a	0	0	0	0
566	f	Student	NT group	0	0	2	NA	0	0	0	0
568	f	Physician	DL group	1	NA	5	c	NA	NA	NA	1
578	f	Student	DL group	0	0	3	a	1	0	0	0
585	m	Physician	NT group	0	0	8	NA	0	0	1	0
604	m	Physician	DL group	1	0	9	a	1	0	0	0
615	f	Student	VL group	0	0	3	c	0	0	0	0
621	m	Physician	DL+VL group	1	0	11	c	2	0	3	0
624	m	Physician	DL group	0	0	14	c	4	0	4	0
631	m	Physician	VL group	0	0	34	d	7	10	40	0
643	m	Student	DL group	0	0	4	a	0	0	0	0
645	f	Physician	DL group	0	0	13	c	3	0	0	0
670	f	Student	DL group	0	0	3	a	0	0	3	0
701	m	Physician	DL+VL group	1	NA	0	c	NA	NA	NA	1
705	m	Physician	NT group	0	0	14	NA	1	0	10	0
706	f	Physician	DL group	0	0	8	a	0	0	0	0
760	m	Physician	VL group	0	0	21	a	1	0	5	0
775	f	Student	DL group	0	0	6	b	0	0	0	0
787	f	Physician	DL group	0	0	36	c	4	0	0	0
789	f	Student	DL+VL group	0	0	3	d	2	0	0	0
796	f	Student	VL group	0	0	2	a	0	0	0	0
804	f	Student	NT group	0	0	2	NA	0	0	0	0
810	f	Physician	NT group	0	0	10	NA	0	0	2	0
812	m	Student	DL group	0	0	1	a	0	0	0	0
813	f	Student	NT group	0	0	4	NA	1	0	0	0
815	m	Physician	VL group	1	0	20	a	2	0	10	0
826	f	Student	VL group	0	0	6	c	1	3	15	0
830	m	Physician	DL+VL group	1	0	11	c	1	0	0	0
837	m	Physician	VL group	0	0	9	d	0	0	1	0
838	f	Student	NT group	0	0	4	NA	1	0	0	0
840	f	Physician	VL group	0	0	11	a	0	0	1	0
845	f	Physician	VL group	0	NA	0	a	NA	NA	NA	1
846	m	Student	VL group	0	0	3	a	0	0	0	0
847	f	Physician	DL group	0	0	23	b	3	0	10	0
850	f	Student	DL+VL group	0	0	3	a	0	0	1	0
854	f	Physician	DL+VL group	0	0	12	c	0	0	0	0
860	m	Physician	NT group	1	0	13	NA	3	0	10	0
867	f	Student	NT group	0	0	4	NA	0	0	0	0
881	m	Physician	DL group	1	0	10	b	0	0	0	0
891	m	Student	NT group	0	0	4	NA	0	0	0	0
892	m	Physician	DL group	1	NA	0	a	NA	NA	NA	1
905	f	Student	DL+VL group	0	0	3	d	0	0	0	0
910	f	Student	DL+VL group	0	0	4	a	0	0	0	0
914	f	Student	VL group	0	0	6	c	0	0	2	0
915	m	Student	DL group	0	0	4	b	0	0	0	0
947	m	Student	NT group	0	0	2	NA	0	0	1	0
954	m	Student	NT group	0	0	2	NA	0	0	0	0
961	m	Physician	VL group	0	0	12	a	2	0	3	0
967	f	Student	VL group	0	0	2	c	0	0	0	0
970	f	Student	NT group	0	0	2	NA	0	0	0	0
979	m	Physician	DL group	0	0	11	c	3	0	2	0
982	m	Physician	NT group	1	0	7	NA	0	0	0	0
995	m	Physician	DL group	1	0	13	b	2	5	20	0

## Sheet: ITN attempts
ParticipantNr	Tool	Success60Sec	Success30Sec	Time	CadaverNr	CensoredTime60	Tracheal	Esophageal	Esophageal60Sec	CadaverSet
2	MAC	0	0	NA	2	60	0	0	0	0
2	KV	1	0	46	2	46	1	0	0	0
2	MAC	0	0	28	1	60	0	1	1	0
2	KV	0	0	NA	1	60	0	0	0	0
20	MAC	0	0	98	3	60	1	0	0	1
20	KV	0	0	NA	3	60	0	0	0	1
20	MAC	0	0	113	4	60	0	1	0	1
20	KV	0	0	63	4	60	1	0	0	1
54	MAC	0	0	58	3	60	0	1	1	1
54	KV	0	0	63	3	60	1	0	0	1
54	MAC	0	0	41	4	60	0	1	1	1
54	KV	1	1	21	4	21	1	0	0	1
64	KV	1	0	50	1	50	1	0	0	0
64	KV	0	0	NA	2	60	0	0	0	0
64	MAC	0	0	NA	2	60	0	0	0	0
64	MAC	0	0	72	1	60	1	0	0	0
66	MAC	1	0	54	3	54	1	0	0	1
66	KV	0	0	NA	3	60	0	0	0	1
66	MAC	1	0	50	4	50	1	0	0	1
66	KV	0	0	85	4	60	1	0	0	1
69	KV	0	0	126	3	60	1	0	0	1
69	MAC	1	1	24	3	24	1	0	0	1
69	MAC	0	0	57	4	60	0	1	1	1
69	KV	1	1	20	4	20	1	0	0	1
108	MAC	0	0	NA	1	60	0	0	0	0
108	KV	0	0	NA	1	60	0	0	0	0
108	MAC	0	0	NA	2	60	0	0	0	0
108	KV	0	0	NA	2	60	0	0	0	0
110	MAC	1	1	29	3	29	1	0	0	1
110	KV	1	0	51	3	51	1	0	0	1
110	MAC	0	0	NA	4	60	0	0	0	1
110	KV	0	0	82	4	60	1	0	0	1
129	KV	0	0	NA	1	60	0	0	0	0
129	MAC	0	0	NA	1	60	0	0	0	0
129	MAC	0	0	NA	2	60	0	0	0	0
129	KV	0	0	NA	2	60	0	0	0	0
133	MAC	0	0	NA	1	60	0	0	0	0
133	KV	0	0	NA	1	60	0	0	0	0
133	KV	1	0	58	2	58	1	0	0	0
133	MAC	0	0	44	2	60	0	1	1	0
153	MAC	1	0	41	3	41	1	0	0	1
153	KV	0	0	NA	3	60	0	0	0	1
153	MAC	0	0	80	4	60	1	0	0	1
153	KV	1	0	34	4	34	1	0	0	1
164	MAC	1	0	37	1	37	1	0	0	0
164	KV	0	0	NA	1	60	0	0	0	0
164	KV	0	0	NA	2	60	0	0	0	0
164	MAC	1	1	20	2	20	1	0	0	0
166	MAC	0	0	65	1	60	0	1	0	0
166	KV	0	0	NA	1	60	0	0	0	0
166	MAC	0	0	NA	2	60	0	0	0	0
166	KV	0	0	NA	2	60	0	0	0	0
177	KV	1	0	53	1	53	1	0	0	0
177	MAC	0	0	23	1	60	0	1	1	0
177	KV	0	0	NA	2	60	0	0	0	0
177	MAC	1	0	59	2	59	1	0	0	0
191	MAC	0	0	62	1	60	1	0	0	0
191	KV	1	0	33	1	33	1	0	0	0
191	KV	0	0	NA	2	60	0	0	0	0
191	MAC	1	0	34	2	34	1	0	0	0
206	KV	0	0	NA	1	60	0	0	0	0
206	MAC	0	0	46	1	60	0	1	1	0
206	MAC	0	0	94	2	60	0	1	0	0
206	KV	0	0	98	2	60	0	1	0	0
231	MAC	0	0	63	2	60	1	0	0	0
231	KV	1	0	40	2	40	1	0	0	0
231	KV	0	0	61	1	60	0	1	0	0
231	MAC	1	1	16	1	16	1	0	0	0
243	MAC	0	0	66	2	60	0	1	0	0
243	KV	0	0	NA	2	60	0	0	0	0
243	KV	0	0	NA	1	60	0	0	0	0
243	MAC	0	0	22	1	60	0	1	1	0
252	KV	0	0	NA	1	60	0	0	0	0
252	MAC	0	0	79	1	60	0	1	0	0
252	KV	0	0	NA	2	60	0	0	0	0
252	MAC	0	0	75	2	60	0	1	0	0
264	MAC	1	1	20	3	20	1	0	0	1
264	KV	0	0	74	3	60	1	0	0	1
264	MAC	1	1	17	4	17	1	0	0	1
264	KV	0	0	61	4	60	0	1	0	1
276	MAC	1	1	28	3	28	1	0	0	1
276	KV	1	1	29	3	29	1	0	0	1
276	MAC	1	0	37	4	37	1	0	0	1
276	KV	0	0	64	4	60	1	0	0	1
281	MAC	0	0	NA	3	60	0	0	0	1
281	KV	0	0	NA	3	60	0	0	0	1
281	MAC	1	0	46	4	46	1	0	0	1
281	KV	0	0	NA	4	60	0	0	0	1
285	MAC	0	0	185	3	60	1	0	0	1
285	KV	1	0	59	3	59	1	0	0	1
285	KV	0	0	NA	4	60	0	0	0	1
285	MAC	0	0	85	4	60	1	0	0	1
298	MAC	0	0	NA	4	60	0	0	0	1
298	KV	0	0	NA	4	60	0	0	0	1
298	MAC	0	0	59	3	60	0	1	1	1
298	KV	0	0	105	3	60	1	0	0	1
309	MAC	1	0	46	4	46	1	0	0	1
309	KV	0	0	122	4	60	1	0	0	1
309	MAC	1	1	24	3	24	1	0	0	1
309	KV	0	0	97	3	60	1	0	0	1
316	MAC	0	0	50	4	60	0	1	1	1
316	MAC	0	0	74	3	60	1	0	0	1
316	KV	0	0	69	3	60	1	0	0	1
316	KV	0	0	NA	4	60	0	0	0	1
318	MAC	1	1	16	3	16	1	0	0	1
318	KV	1	1	16	3	16	1	0	0	1
318	MAC	1	0	57	4	57	1	0	0	1
318	KV	1	1	17	4	17	1	0	0	1
339	KV	0	0	NA	1	60	0	0	0	0
339	MAC	0	0	42	1	60	0	1	1	0
339	KV	0	0	NA	2	60	0	0	0	0
339	MAC	0	0	NA	2	60	0	0	0	0
357	MAC	0	0	76	3	60	1	0	0	1
357	KV	0	0	126	3	60	1	0	0	1
357	KV	1	0	35	4	35	1	0	0	1
357	MAC	0	0	67	4	60	1	0	0	1
363	MAC	1	0	48	3	48	1	0	0	1
363	KV	0	0	90	3	60	1	0	0	1
363	MAC	1	0	31	4	31	1	0	0	1
363	KV	1	1	25	4	25	1	0	0	1
411	MAC	1	1	27	3	27	1	0	0	1
411	KV	0	0	NA	3	60	0	0	0	1
411	MAC	0	0	63	4	60	1	0	0	1
411	KV	1	1	21	4	21	1	0	0	1
416	KV	0	0	NA	1	60	0	0	0	0
416	MAC	0	0	38	1	60	0	1	1	0
416	MAC	1	0	53	2	53	1	0	0	0
416	KV	1	0	39	2	39	1	0	0	0
427	MAC	1	1	14	3	14	1	0	0	1
427	KV	0	0	127	3	60	1	0	0	1
427	MAC	1	0	31	4	31	1	0	0	1
427	KV	1	0	37	4	37	1	0	0	1
451	KV	0	0	136	3	60	1	0	0	1
451	MAC	0	0	63	3	60	1	0	0	1
451	KV	1	1	26	4	26	1	0	0	1
451	MAC	1	0	38	4	38	1	0	0	1
456	MAC	0	0	80	1	60	1	0	0	0
456	KV	0	0	87	1	60	1	0	0	0
456	KV	1	0	34	2	34	1	0	0	0
456	MAC	1	0	36	2	36	1	0	0	0
458	MAC	0	0	94	3	60	1	0	0	1
458	KV	1	1	30	3	30	1	0	0	1
458	MAC	0	0	89	4	60	1	0	0	1
458	KV	1	0	48	4	48	1	0	0	1
475	KV	1	0	37	1	37	1	0	0	0
475	MAC	0	0	20	1	60	0	1	1	0
475	MAC	1	0	51	2	51	1	0	0	0
475	KV	0	0	NA	2	60	0	0	0	0
481	MAC	0	0	NA	3	60	0	0	0	1
481	KV	1	0	51	3	51	1	0	0	1
481	MAC	0	0	NA	4	60	0	0	0	1
481	KV	1	0	42	4	42	1	0	0	1
489	KV	0	0	98	1	60	0	1	0	0
489	MAC	0	0	99	1	60	1	0	0	0
489	KV	0	0	NA	2	60	0	0	0	0
489	MAC	0	0	68	2	60	1	0	0	0
503	MAC	0	0	NA	3	60	0	0	0	1
503	KV	0	0	NA	3	60	0	0	0	1
503	MAC	0	0	31	4	60	0	1	1	1
503	KV	0	0	NA	4	60	0	0	0	1
505	MAC	1	0	35	3	35	1	0	0	1
505	KV	1	1	30	3	30	1	0	0	1
505	MAC	0	0	89	4	60	1	0	0	1
505	KV	0	0	65	4	60	1	0	0	1
507	MAC	1	0	57	2	57	1	0	0	0
507	KV	1	0	52	2	52	1	0	0	0
507	MAC	0	0	29	1	60	0	1	1	0
507	KV	1	0	58	1	58	1	0	0	0
532	KV	0	0	NA	1	60	0	0	0	0
532	MAC	1	1	23	1	23	1	0	0	0
532	MAC	0	0	93	2	60	1	0	0	0
532	KV	0	0	NA	2	60	0	0	0	0
535	KV	0	0	NA	1	60	0	0	0	0
535	MAC	0	0	58	1	60	0	1	1	0
535	MAC	0	0	NA	2	60	0	0	0	0
535	KV	0	0	65	2	60	1	0	0	0
543	MAC	1	1	19	2	19	1	0	0	0
543	KV	1	0	40	2	40	1	0	0	0
543	KV	0	0	66	1	60	1	0	0	0
543	MAC	1	0	32	1	32	1	0	0	0
546	KV	0	0	NA	1	60	0	0	0	0
546	MAC	1	0	54	1	54	1	0	0	0
546	MAC	1	0	33	2	33	1	0	0	0
546	KV	0	0	75	2	60	1	0	0	0
547	MAC	0	0	27	3	60	0	1	1	1
547	KV	0	0	NA	3	60	0	0	0	1
547	MAC	1	1	26	4	26	1	0	0	1
547	KV	1	0	36	4	36	1	0	0	1
550	KV	0	0	114	2	60	1	0	0	0
550	MAC	1	1	20	2	20	1	0	0	0
550	MAC	1	1	20	1	20	1	0	0	0
550	KV	0	0	130	1	60	1	0	0	0
555	MAC	0	0	NA	3	60	0	0	0	1
555	KV	0	0	NA	3	60	0	0	0	1
555	MAC	0	0	46	4	60	0	1	1	1
555	KV	1	0	38	4	38	1	0	0	1
564	KV	0	0	NA	2	60	0	0	0	0
564	KV	0	0	NA	1	60	0	0	0	0
564	MAC	0	0	NA	1	60	0	0	0	0
564	MAC	0	0	NA	2	60	0	0	0	0
566	KV	0	0	NA	1	60	0	0	0	0
566	MAC	0	0	41	1	60	0	1	1	0
566	KV	0	0	NA	2	60	0	0	0	0
566	MAC	0	0	19	2	60	0	1	1	0
578	MAC	1	1	30	3	30	1	0	0	1
578	KV	1	0	36	3	36	1	0	0	1
578	MAC	1	1	27	4	27	1	0	0	1
578	KV	0	0	68	4	60	1	0	0	1
585	KV	0	0	64	1	60	1	0	0	0
585	MAC	1	1	27	1	27	1	0	0	0
585	KV	0	0	NA	2	60	0	0	0	0
585	MAC	0	0	83	2	60	0	1	0	0
604	KV	0	0	NA	1	60	0	0	0	0
604	MAC	1	0	42	1	42	1	0	0	0
604	MAC	0	0	12	2	60	0	1	1	0
604	KV	1	1	19	2	19	1	0	0	0
615	MAC	0	0	NA	4	60	0	0	0	1
615	KV	0	0	131	4	60	1	0	0	1
615	KV	1	1	25	3	25	1	0	0	1
615	MAC	0	0	110	3	60	1	0	0	1
621	MAC	1	1	21	2	21	1	0	0	0
621	KV	0	0	70	2	60	1	0	0	0
621	MAC	1	1	21	1	21	1	0	0	0
621	KV	1	1	26	1	26	1	0	0	0
624	MAC	1	1	16	3	16	1	0	0	1
624	KV	0	0	NA	3	60	0	0	0	1
624	MAC	0	0	129	4	60	1	0	0	1
624	KV	1	0	37	4	37	1	0	0	1
643	MAC	1	1	24	2	24	1	0	0	0
643	KV	0	0	85	2	60	1	0	0	0
643	KV	1	0	50	1	50	1	0	0	0
643	MAC	0	0	NA	1	60	0	0	0	0
645	MAC	1	1	16	3	16	1	0	0	1
645	KV	0	0	106	3	60	1	0	0	1
645	MAC	1	0	49	4	49	1	0	0	1
645	KV	1	1	28	4	28	1	0	0	1
670	MAC	0	0	NA	1	60	0	0	0	0
670	KV	0	0	NA	1	60	0	0	0	0
670	KV	0	0	NA	2	60	0	0	0	0
670	MAC	1	1	19	2	19	1	0	0	0
705	KV	0	0	NA	2	60	0	0	0	0
705	MAC	0	0	111	2	60	0	1	0	0
705	MAC	1	1	14	1	14	1	0	0	0
705	KV	0	0	66	1	60	1	0	0	0
706	KV	0	0	NA	2	60	0	0	0	0
706	MAC	0	0	NA	2	60	0	0	0	0
706	MAC	0	0	15	1	60	0	1	1	0
706	KV	1	0	32	1	32	1	0	0	0
760	KV	0	0	NA	1	60	0	0	0	0
760	MAC	0	0	61	1	60	0	1	0	0
760	KV	0	0	30	2	60	0	1	1	0
760	MAC	0	0	11	2	60	0	1	1	0
775	KV	1	0	56	4	56	1	0	0	1
775	MAC	1	0	45	4	45	1	0	0	1
775	MAC	1	0	34	3	34	1	0	0	1
775	KV	0	0	75	3	60	1	0	0	1
787	KV	0	0	NA	4	60	0	0	0	1
787	MAC	0	0	NA	4	60	0	0	0	1
787	MAC	0	0	NA	3	60	0	0	0	1
787	KV	0	0	81	3	60	1	0	0	1
789	MAC	1	1	30	3	30	1	0	0	1
789	KV	1	1	30	3	30	1	0	0	1
789	MAC	1	0	33	4	33	1	0	0	1
789	KV	0	0	NA	4	60	0	0	0	1
796	MAC	1	0	41	3	41	1	0	0	1
796	KV	0	0	70	3	60	1	0	0	1
796	MAC	0	0	NA	4	60	0	0	0	1
796	KV	1	0	51	4	51	1	0	0	1
804	MAC	0	0	81	1	60	0	1	0	0
804	KV	0	0	NA	1	60	0	0	0	0
804	KV	0	0	NA	2	60	0	0	0	0
804	MAC	0	0	41	2	60	0	1	1	0
810	KV	0	0	NA	1	60	0	0	0	0
810	MAC	0	0	71	1	60	0	1	0	0
810	MAC	0	0	21	2	60	0	1	1	0
810	KV	0	0	NA	2	60	0	0	0	0
812	MAC	1	0	39	3	39	1	0	0	1
812	KV	0	0	NA	3	60	0	0	0	1
812	MAC	1	0	56	4	56	1	0	0	1
812	KV	0	0	108	4	60	1	0	0	1
813	KV	0	0	NA	1	60	0	0	0	0
813	MAC	0	0	76	1	60	0	1	0	0
813	MAC	0	0	50	2	60	0	1	1	0
813	KV	0	0	NA	2	60	0	0	0	0
815	KV	0	0	62	3	60	1	0	0	1
815	MAC	0	0	23	3	60	0	1	1	1
815	MAC	1	1	26	4	26	1	0	0	1
815	KV	1	0	34	4	34	1	0	0	1
830	MAC	0	0	31	1	60	0	1	1	0
830	KV	1	0	39	1	39	1	0	0	0
830	MAC	1	1	13	2	13	1	0	0	0
830	KV	0	0	26	2	60	0	1	1	0
837	KV	0	0	NA	2	60	0	0	0	0
837	MAC	0	0	64	2	60	1	0	0	0
837	MAC	1	1	28	1	28	1	0	0	0
837	KV	1	1	28	1	28	1	0	0	0
838	KV	0	0	85	1	60	1	0	0	0
838	MAC	1	0	37	1	37	1	0	0	0
838	MAC	0	0	76	2	60	1	0	0	0
838	KV	0	0	NA	2	60	0	0	0	0
840	KV	1	0	46	1	46	1	0	0	0
840	MAC	1	1	26	1	26	1	0	0	0
840	MAC	1	0	59	2	59	1	0	0	0
840	KV	1	0	54	2	54	1	0	0	0
846	MAC	1	0	43	4	43	1	0	0	1
846	KV	1	1	21	4	21	1	0	0	1
846	MAC	1	0	49	3	49	1	0	0	1
846	KV	0	0	87	3	60	1	0	0	1
847	MAC	0	0	84	3	60	0	1	0	1
847	KV	0	0	NA	3	60	0	0	0	1
847	MAC	1	0	47	4	47	1	0	0	1
847	KV	1	1	14	4	14	1	0	0	1
850	MAC	0	0	NA	2	60	0	0	0	0
850	KV	0	0	NA	2	60	0	0	0	0
850	MAC	0	0	NA	1	60	0	0	0	0
850	KV	0	0	NA	1	60	0	0	0	0
854	MAC	0	0	34	1	60	0	1	1	0
854	KV	0	0	NA	1	60	0	0	0	0
854	KV	0	0	NA	2	60	0	0	0	0
854	MAC	1	0	41	2	41	1	0	0	0
860	MAC	0	0	37	1	60	0	1	1	0
860	KV	1	0	53	1	53	1	0	0	0
860	KV	0	0	NA	2	60	0	0	0	0
860	MAC	1	1	16	2	16	1	0	0	0
867	MAC	0	0	73	1	60	0	1	0	0
867	KV	0	0	NA	1	60	0	0	0	0
867	KV	0	0	NA	2	60	0	0	0	0
867	MAC	0	0	NA	2	60	0	0	0	0
881	MAC	1	1	12	3	12	1	0	0	1
881	KV	1	1	29	3	29	1	0	0	1
881	MAC	1	1	22	4	22	1	0	0	1
881	KV	1	1	22	4	22	1	0	0	1
891	MAC	0	0	NA	1	60	0	0	0	0
891	KV	0	0	NA	1	60	0	0	0	0
891	KV	0	0	NA	2	60	0	0	0	0
891	MAC	0	0	NA	2	60	0	0	0	0
905	KV	0	0	73	3	60	1	0	0	1
905	MAC	1	1	29	3	29	1	0	0	1
905	KV	0	0	NA	4	60	0	0	0	1
905	MAC	0	0	NA	4	60	0	0	0	1
910	MAC	1	0	44	2	44	1	0	0	0
910	KV	0	0	NA	2	60	0	0	0	0
910	KV	0	0	NA	1	60	0	0	0	0
910	MAC	0	0	54	1	60	0	1	1	0
914	MAC	0	0	110	4	60	1	0	0	1
914	KV	1	1	22	4	22	1	0	0	1
914	KV	1	1	24	3	24	1	0	0	1
914	MAC	1	1	18	3	18	1	0	0	1
915	KV	0	0	46	2	60	0	1	1	0
915	MAC	0	0	75	2	60	0	1	0	0
915	MAC	0	0	NA	1	60	0	0	0	0
915	KV	0	0	NA	1	60	0	0	0	0
947	KV	0	0	NA	1	60	0	0	0	0
947	MAC	1	0	35	1	35	1	0	0	0
947	MAC	1	1	22	2	22	1	0	0	0
947	KV	0	0	NA	2	60	0	0	0	0
954	KV	0	0	NA	2	60	0	0	0	0
954	MAC	0	0	NA	2	60	0	0	0	0
954	MAC	0	0	NA	1	60	0	0	0	0
954	KV	0	0	NA	1	60	0	0	0	0
961	KV	0	0	75	1	60	1	0	0	0
961	MAC	1	0	50	1	50	1	0	0	0
961	KV	0	0	123	2	60	1	0	0	0
961	MAC	1	0	37	2	37	1	0	0	0
967	KV	0	0	NA	1	60	0	0	0	0
967	MAC	0	0	NA	1	60	0	0	0	0
967	MAC	0	0	12	2	60	0	1	1	0
967	KV	0	0	45	2	60	0	1	1	0
970	KV	0	0	NA	2	60	0	0	0	0
970	MAC	0	0	NA	2	60	0	0	0	0
970	MAC	0	0	77	1	60	0	1	0	0
970	KV	0	0	NA	1	60	0	0	0	0
979	MAC	0	0	92	3	60	1	0	0	1
979	KV	1	0	37	3	37	1	0	0	1
979	MAC	0	0	38	4	60	0	1	1	1
979	KV	1	0	36	4	36	1	0	0	1
982	KV	0	0	NA	1	60	0	0	0	0
982	MAC	0	0	NA	1	60	0	0	0	0
982	KV	0	0	NA	2	60	0	0	0	0
982	MAC	0	0	53	2	60	0	1	1	0

## Sheet: Anesthetists
ID	Tool	TimeToSuccess	CadaverNr
495	MAC	14	1
495	MAC	11	2
978	MAC	10	2
978	MAC	8	1
96	MAC	22	1
96	MAC	19	2
517	MAC	45	2
662	MAC	11	2
517	MAC	12	1
123	MAC	7	1
123	MAC	23	2
848	MAC	10	2
848	MAC	20	1
364	MAC	12	1
364	MAC	22	2
193	MAC	10	3
193	MAC	14	4
123	MAC	9	4
123	MAC	27	3
96	MAC	16	4
96	MAC	11	3
978	MAC	8	3
978	MAC	5	4
